# Supplementary material for: Clinical Spectrum and Exploratory Mortality Markers in Hospitalized Patients with Different Clinical Presentations of West Nile Virus Infection: A Multicenter Cohort from Southern Italy
Source: Medicina (Kaunas). 2026 Jul 15;62(7):1364. doi: 10.3390/medicina62071364 (PMC13414162; doi:10.3390/medicina62071364)
Supplement: Supplementary file 1 [file medicina-62-01364-s001.zip]

Archive with 1 entries (1 files):
- medicina-4393801-supplementary.pdf
